# Supplementary material for: PAT: predictor for structured units and its application for the optimization of target molecules for the generation of synthetic antibodies
Source: BMC Bioinformatics. 2016 Apr 1;17:150. doi: 10.1186/s12859-016-1001-1 (PMC4818438; doi:10.1186/s12859-016-1001-1)
Supplement: Additional file 2: — A list of putative structural units. (XLS 48 kb) [file 12859_2016_1001_MOESM2_ESM.xls]

## Sheet: Additional file 2
Additional file 2. A list of putative structural units
* Boundary represent the starting position to ending position of putative structural regions that are solved and deposited in PDB database.
UniProt	PDB	Chain	Boundary*	Type
Q9Y6K1	2QRV	A	627-909	Test Set
Q96AC1	2LGX	A	1-105	Test Set
O75509	2DBH	A	567-655	Test Set
P12883	2FXM	A	838-963	Test Set
P23743	1TUZ	A	1-116	Test Set
P27986	2V1Y	B	431-600	Test Set
P46937	3KYS	B	50-171	Test Set
P48382	2KW3	A	24-90	Test Set
P59113	2KMC	A	1-96	Test Set
Q07802	3MLN	A	24-241	Test Set
Q15814	2L3L	A	26-135	Test Set
Q8N0Z6	2XVS	A	261-424	Test Set
Q8TDB6	3PG6	A	601-740	Test Set
Q8WUN7	2KSN	A	14-141	Test Set
Q9NQV6	3IHX	A	188-339	Test Set
Q9UH73	3LYR	A	10-250	Test Set
Q9UHD2	4EFO	A	302-383	Test Set
Q9UJW3	2QRV	B	160-386	Test Set
Q9UKG1	2Z0N	A	1-275	Test Set
Q01968	2KIE	A	1-119	Test Set
Q01968	3QBT	B	540-678	Test Set
C9JQE8	2L5G	B	167-207	Training Set
O00287	2KW3	C	214-272	Training Set
O00291	2NO2	A	482-586	Training Set
O08603	1JSK	C	31-204	Training Set
O14545	2D9K	A	78-139	Training Set
O14893	3S6N	2	1-280	Training Set
O14974	2KJY	A	658-714	Training Set
O15117	1RI9	A	683-771	Training Set
O15118	3GKJ	A	23-252	Training Set
O15530	2VKI	A	409-556	Training Set
O35625	3UTM	C	1-80	Training Set
O35987	1V92	A	1-46	Training Set
O43504	3MSH	A	1-91	Training Set
O43741	2F15	A	69-163	Training Set
O55043	2W6B	A	588-638	Training Set
O60271	2W83	C	406-476	Training Set
O60318	4DHX	A	1163-1235	Training Set
O60673	3ABE	Z	1847-1898	Training Set
O60870	2CKK	A	268-393	Training Set
O88522	2ZVN	B	253-337	Training Set
O88797	3H8D	E	675-713	Training Set
O94888	2DAL	A	6-54	Training Set
O94907	3S8V	X	183-266	Training Set
O94992	2GD7	A	257-359	Training Set
O95760	2KLL	A	111-270	Training Set
P00533	2KS1	B	634-677	Training Set
P04234	1XIW	B	23-100	Training Set
P04626	2KS1	A	641-684	Training Set
P06748	2VXD	A	243-294	Training Set
P09215	1BDY	A	1-123	Training Set
P15509	3CXE	C	218-320	Training Set
P15692	2VGH	A	183-232	Training Set
P16284	2KY5	A	686-738	Training Set
P19634	2BEC	B	503-545	Training Set
P21860	2L9U	A	640-670	Training Set
P22027	3E4G	A	26-200	Training Set
P22059	2RR3	B	346-379	Training Set
P25054	1DEB	A	2-55	Training Set
P28234	2K7M	A	252-356	Training Set
P30622	3E2U	E	1399-1438	Training Set
P40692	3RBN	A	486-751	Training Set
P50416	2LE3	A	1-42	Training Set
P50552	2PBD	V	203-245	Training Set
P52948	3MMY	B	158-213	Training Set
P54645	2YA3	A	407-555	Training Set
P57080	1VDL	A	1-67	Training Set
P63239	1KN6	A	28-110	Training Set
P70365	1OJ5	A	257-385	Training Set
P70581	3T98	B	327-415	Training Set
P70582	3T98	A	445-494	Training Set
P81605	2KSG	A	63-110	Training Set
Q00194	3SWF	A	621-690	Training Set
Q00688	2KFV	A	1-73	Training Set
Q01094	2AZE	B	200-301	Training Set
Q01826	3NZL	A	179-250	Training Set
Q02241	3VHX	B	794-911	Training Set
Q02294	4DEX	B	358-468	Training Set
Q03164	2AGH	C	2842-2869	Training Set
Q04759	2ENJ	A	1-126	Training Set
Q05086	2KR1	A	24-87	Training Set
Q07666	2XA6	A	97-135	Training Set
Q10589	2LK9	A	18-47	Training Set
Q12929	2E8M	A	699-784	Training Set
Q13077	3M0D	C	181-244	Training Set
Q13351	2L2I	B	51-90	Training Set
Q13625	2UWQ	A	1-83	Training Set
Q13976	3NMD	A	4-55	Training Set
Q14524	2KBI	A	1773-1865	Training Set
Q14566	2KLQ	A	708-821	Training Set
Q14DL0	2DNA	A	557-610	Training Set
Q15554	3K6G	D	275-316	Training Set
Q15642	2KE4	A	388-481	Training Set
Q16281	3SWY	A	626-669	Training Set
Q1EHW4	2RMS	B	126-186	Training Set
Q1MX18	3SF4	D	70-116	Training Set
Q3U2S8	3VMX	A	220-266	Training Set
Q4G0P3	2E6J	A	458-563	Training Set
Q53GL7	2DHX	A	7-101	Training Set
Q5VST9	1V1C	A	5601-5668	Training Set
Q5VZK9	3LK2	T	961-1012	Training Set
Q64331	2LD3	A	843-925	Training Set
Q6EDY6	3AAE	V	971-1002	Training Set
Q6FI81	2YUI	A	1-170	Training Set
Q6ISU1	3OF6	D	17-135	Training Set
Q6MZZ7	2I7A	A	515-669	Training Set
Q6PDM1	2Y0N	E	545-597	Training Set
Q6PML9	2ENK	A	124-217	Training Set
Q6R3M4	2KWU	A	673-717	Training Set
Q6VMQ6	2RPQ	B	938-981	Training Set
Q6ZMJ4	4DKF	A	21-193	Training Set
Q7Z7F0	2YQR	A	227-338	Training Set
Q86T82	3U12	A	4-125	Training Set
Q86WV6	4EMU	A	155-341	Training Set
Q86YP4	2L2L	A	137-178	Training Set
Q8CB27	2KZR	A	42-126	Training Set
Q8CIV8	1WJN	A	441-524	Training Set
Q8IU54	3OG4	A	23-200	Training Set
Q8IX03	2Z0U	A	638-785	Training Set
Q8IYD8	4DAY	C	1218-1251	Training Set
Q8IYN6	2DZL	A	1-59	Training Set
Q8IZI9	3HHC	A	1-196	Training Set
Q8K337	2KIG	A	1-156	Training Set
Q8K4K7	2KRH	A	295-375	Training Set
Q8R1R4	4EXP	A	21-194	Training Set
Q8R2Q8	3NI0	A	53-151	Training Set
Q8R4E9	3A4C	A	452-557	Training Set
Q8TE49	2L2D	A	11-83	Training Set
Q8VIK1	1V2Y	A	32-123	Training Set
Q8WUW1	3P8C	E	1-75	Training Set
Q8WVK7	4AJ5	K	1-121	Training Set
Q8WZ73	1Y02	A	26-145	Training Set
Q91ZJ0	2KP7	A	11-90	Training Set
Q920Q2	4FJO	A	1153-1249	Training Set
Q922H1	1WIR	A	38-145	Training Set
Q92556	2VSZ	A	532-675	Training Set
Q925B3	3E7K	A	1198-1249	Training Set
Q92783	3F1I	C	301-377	Training Set
Q92889	2A1J	A	848-909	Training Set
Q96E14	3NBH	B	6-147	Training Set
Q96EP1	2XOC	A	407-663	Training Set
Q96F46	3JVF	C	32-317	Training Set
Q96I45	2LOR	A	1-108	Training Set
Q96QT6	2L9S	A	200-241	Training Set
Q96T60	2W3O	A	1-110	Training Set
Q99250	2KAV	A	1777-1882	Training Set
Q99417	2YY0	A	42-94	Training Set
Q99496	3H8H	A	220-330	Training Set
Q99816	3IV1	A	229-304	Training Set
Q9BQ24	2RRF	A	107-234	Training Set
Q9BRJ7	3KVH	A	6-211	Training Set
Q9BZI7	2XB2	G	424-483	Training Set
Q9CQ92	1IYG	A	1-120	Training Set
Q9CWU5	3V69	A	1-124	Training Set
Q9D1E6	1V6E	A	11-92	Training Set
Q9DAZ9	2D8V	A	336-389	Training Set
Q9DBY8	2RRE	A	1-74	Training Set
Q9ESU6	2JNS	A	601-683	Training Set
Q9H0F6	4EMO	A	1-127	Training Set
Q9H6S3	1WWU	A	612-697	Training Set
Q9H9A7	3NBH	A	475-625	Training Set
Q9H9E3	3HR0	A	525-785	Training Set
Q9NPF5	3HM5	A	121-212	Training Set
Q9NPI6	2WX3	A	539-582	Training Set
Q9NQT5	2NN6	G	1-275	Training Set
Q9NSC5	3CVF	A	287-361	Training Set
Q9NWZ3	3MOP	G	4-106	Training Set
Q9NZ01	2DZJ	A	1-81	Training Set
Q9NZL4	1XQS	A	87-362	Training Set
Q9P107	3QWE	A	80-357	Training Set
Q9P212	2BYE	A	2006-2114	Training Set
Q9P2P5	2LFE	A	43-162	Training Set
Q9QYZ8	2JTK	A	172-259	Training Set
Q9UBL3	3RSN	A	96-271	Training Set
Q9UHC9	3QNT	A	22-284	Training Set
Q9UKT5	3L82	B	162-387	Training Set
Q9ULT8	2LC3	A	1879-1966	Training Set
Q9WV86	2RPA	A	1-72	Training Set
Q9Y3D6	1NZN	A	1-123	Training Set
Q9Y4U1	3SC0	A	1-238	Training Set
Q9Y5A7	1WJU	A	75-161	Training Set
Q9Y615	2XQN	A	1-65	Training Set
Q9Y6H5	2KES	A	512-557	Training Set
Q9Y6K9	3FX0	A	246-337	Training Set
Q9Z272	2W6A	A	426-483	Training Set
