# Supplementary material for: PAT: predictor for structured units and its application for the optimization of target molecules for the generation of synthetic antibodies
Source: BMC Bioinformatics. 2016 Apr 1;17:150. doi: 10.1186/s12859-016-1001-1 (PMC4818438; doi:10.1186/s12859-016-1001-1)
Supplement: Additional file 3: — A list of domains that are tested for expression and purification. (XLS 41 kb) [file 12859_2016_1001_MOESM3_ESM.xls]

## Sheet: Additional file 3
Additional file 3. A list of domains that are tested for expression and purification
Gene	Domain	Expression	Purification		Gene	Domain	Expression	Purification
DVL1	DEP	1	1		NR2E3	RXR	1	1
RGS9	DEP	1	0		NR2E1	RXR	0	0
RGS11	DEP	0	0		NR2C2	RXR	0	0
RALA	P_loop	1	1		NR2C1	RXR	1	1
EIF2S3	P_loop	0	0		NR1I3	RXR	1	0
RGS6	DEP	0	0		NR1H3	RXR	1	1
EIF4A1	P_loop	1	1		NR1H2	RXR	1	1
ARF3	P_loop	1	1		NR1D2	RXR	1	1
ABCE1	P_loop	1	0		NR1D1	RXR	1	1
EEF1A1	P_loop	1	1		NR0B2	RXR	0	0
GPR155	DEP	1	1		NR0B1	RXR	0	0
YWHAZ	14_3_3	1	1		NFKBIA	SerThr_Phosphatase	1	1
YWHAQ	14_3_3	1	1		NCBP2	RNArec	1	1
YWHAG	14_3_3	1	1		MYL6	EF-hand	1	1
YWHAE	14_3_3	1	1		MIA	SH3_like	0	0
YWHAB	14_3_3	1	1		LRP5	b_propeller_TolB	1	0
WASL	EVH1	1	1		LASP1	VHS	1	1
WAS	EVH1	0	0		KPNA2	LeuRRvar	1	1
VDR	RXR	1	0		KARS	OB	1	1
VCP	P_loop	0	0		IRS4	PTB	0	0
VASP	EVH1	1	1		IRS2	PTB	0	0
UQCRB	Ortho_bundle	1	1		IRS1	PTB	1	1
UEVLD	UEV	1	1		IL16	PDZ	1	1
UBR5	cTerm_PolyA	1	0		HSPA9	2.60_dnaK	1	1
UBE2V2	UbCE	1	1		HSPA8	2.60_dnaK	1	1
UBE2D2	UbCE	1	1		HOMER3	EVH1	1	1
UBA2	sandwich3	0	0		HOMER2	EVH1	1	1
U2AF2	RNArec	1	1		HOMER1	EVH1	1	1
TXN	Sandwich3	1	1		HNF4G	RXR	1	1
TSG101	UEV	1	1		HNF4A	RXR	1	1
TRIP6	VHS	0	0		HGS	VHS	1	1
TOM1L2	VHS	1	1		GNB1	b_propeller_7	1	0
TOM1L1	VHS	1	1		GNAZ	P_loop	1	1
TOM1	VHS	1	1		GNAT3	P_loop	1	0
TLN2	PTB	1	1		GNAT2	P_loop	1	0
TLN1	PTB	1	1		GNAT1	P_loop	1	0
THRB	RXR	1	1		GNAS	P_loop	0	0
THRA	RXR	0	0		GNAQ	P_loop	1	1
TCEB1	Potasium	0	0		GNAL	P_loop	0	0
TCEA2	TfIIb_sheet	1	1		GNAI2	P_loop	1	1
SUB1	SH3_like	1	1		GNA15	P_loop	0	0
STAM2	VHS	1	1		GNA14	P_loop	1	1
STAM	VHS	1	1		GNA13	P_loop	1	1
SPRED3	EVH1	1	1		GNA12	P_loop	1	1
SPRED2	EVH1	1	1		GNA11	P_loop	0	0
SPRED1	EVH1	1	1		GIGYF2	GYF	1	1
SPAG1	SerThr_Phosphatase	1	1		GIGYF1	GYF	1	1
SNRPD3	SH3	1	0		GGA3	2.60_Ig_like	1	1
SNRPA1	LeuRR	1	1		GGA3	SerThr_Phosphatase	1	1
SNRPA	RNArec	1	1		GGA3	VHS	1	1
SIAH2	2.60_TNF	0	0		GGA2	VHS	1	0
SHC1	PH	1	1		GGA1	VHS	1	1
SFN	14_3_3	1	1		FRS3	PTB	1	1
S100A11	EF-hand	1	1		FRS2	PTB	1	1
RXRB	RXR	1	1		FKBP3	Chitinase	1	1
RXRA	RXR	1	1		F11R	2.60_Igs	1	1
RPA2	WingedH	1	1		EVL	EVH1	1	1
RORC	RXR	1	0		ESRRG	RXR	1	1
RORB	RXR	1	0		ESRRB	RXR	1	0
RORA	RXR	0	0		ESRRA	RXR	1	1
RGS7	DEP	1	1		ESR2	RXR	1	0
RBM17	RNArec	1	1		ESR1	RXR	1	1
RARG	RXR	1	1		EPHB4	2.60_Sandwich	1	0
RARB	RXR	0	0		ENAH	EVH1	1	1
RARA	RXR	1	1		EIF2S1	OB	1	0
RAPGEF4	DEP	0	0		EGFR	LeuRR	1	1
RAPGEF3	DEP	1	1		EEF1A2	b_barrel_Ef-tu	1	1
RANBP2	PH	1	1		EEF1A2	P_loop	1	0
RANBP1	PH	1	1		EEF1A1	b_barrel_Ef-tu	1	1
RAN	P_loop	1	1		ECH1	ab_mix	1	0
RAB5A	P_loop	1	1		DVL3	DEP	1	1
PUF60	RNArec	1	1		DVL2	DEP	1	1
PRICKLE4	VHS	0	0		DVL1L1	DEP	1	1
PREX2	DEP	1	1		DOK7	PTB	1	0
PREX1	DEP	1	1		DOK6	PTB	1	1
PPWD1	Cyclophilin	1	1		DOK5	PTB	1	1
PPP1CA	Sandwich4	1	0		DOK4	PTB	1	1
PPIE	Cyclophilin	1	1		DOK3	PTB	1	1
PPARG	RXR	1	1		DOK2	PTB	1	1
PPARD	RXR	1	0		DOK1	PTB	1	1
PPARA	RXR	1	1		DNAJB1	2.60_UreE	1	1
PLK1	Kinase	0	0		DEPTOR	DEP	1	1
PLK1	Polo-box	1	0		DEPDC7	DEP	1	1
PLEK2	DEP	1	1		DEPDC5	DEP	1	1
PLEK2	PH	1	1		DEPDC4	DEP	0	0
PLEK	DEP	1	1		DEPDC1B	DEP	1	1
PIKFYVE	DEP	1	1		DEPDC1	DEP	1	1
PGR	RXR	0	0		CTDSP2	Sandwich3	1	0
PDZD2	PDZ	1	1		CKS1B	Sandwich2	1	1
PCMT1	Sandwich3	1	1		CD2BP2	GYF	1	1
PABPC1	cTerm_PolyA	1	1		CCNE2	EF-hand-Ca	0	0
PABPC1	RNArec	1	1		CBX5	Chromo	1	1
NXT1	NTF	1	1		CBX3	Chromo	1	1
NXF1	LeuRR	1	1		CBX1	Chromo	1	1
NUP98	Sandwich2	1	1		CAPN2	EF-hand	1	1
NR6A1	RXR	1	1		ATP5C1	Sandwich3	1	0
NR5A2	RXR	1	1		ARPC5	SerThr_Phosphatase	0	0
NR5A1	RXR	1	1		ARPC3	Ortho_bundle	1	1
NR4A3	RXR	1	0		ARPC1A	b_propeller_7	0	0
NR4A2	RXR	1	1		ARFGEF2	Arf_ntBind	1	1
NR4A1	RXR	0	0		AR	RXR	0	0
NR3C2	RXR	0	0		AP2M1	2.60_MuHomo	1	1
NR2F6	RXR	0	0		ALDOA	TIM_barrel	1	1
NR2F2	RXR	0	0		AKT1	Kinase	1	0
NR2F1	RXR	0	0		ABLIM1	VHS	1	1
