# Supplementary material for: PAT: predictor for structured units and its application for the optimization of target molecules for the generation of synthetic antibodies
Source: BMC Bioinformatics. 2016 Apr 1;17:150. doi: 10.1186/s12859-016-1001-1 (PMC4818438; doi:10.1186/s12859-016-1001-1)
Supplement: Additional file 4: — Experimental constructs that successfully produce antibodies. (XLS 37 kb) [file 12859_2016_1001_MOESM4_ESM.xls]

## Sheet: Additional file 4
Additional file 4. Experimental constructs that successfully produce antibodies
Protein	UniProt	Experimental construct	Reciprocal Overlap (PAT)	Reciprocal Overlap (DisMeta)	Reciprocal Overlap (DomPred)
IGF2R	P11717	1510-2108	100	42.571	40.7346
NPTN	Q9Y639	148-338	98.9529	32.9843	90.5759
Her3	P21860	20-643	98.5577	33.9744	100
TLR4	O00206	24-631	98.0263	80.2632	26.3158
L1CAM	P32004	20-1119	96.8182	34	89
M-CSF	P09603	20-512	96.3489	18.0527	16.2272
Vangl2	Q9ULK5	1-521	95.7774	49.7121	-
Vangl1	Q8TAA9	1-524	95.6107	52.8626	60.4962
Vimentin	P08670	1-466	95.4936	1.50215	79.3991
RET	P07949	29-635	94.5634	56.8369	100
FAP	Q12884	1-760	93.9474	67.8947	48.8158
aKlotho-FGFR1c	O35082	35-982	93.2489	71.2025	50.5274
bKlotho-FGFR1c	Q99N32 ;P11362-7	53-995	92.6829	57.3701	47.1898
bKlotho-FGFR4	Q99N32	53-995	92.6829	57.3701	92.0467
Her2	P04626	23-652	92.0635	43.4921	93.0159
bKlotho-FGFR4	Q99N32	1187-1398	91.9811	88.2075	100
DDR2	Q16832	24-399	91.7553	47.0745	100
FGFR1c	P11362-7	142-365	91.0714	58.9286	47.3214
EGFR	P00533	23-652	90.6349	39.6825	96.5079
INSR	P06213-2	28-944	90.2944	37.9498	69.6838
FZD7	O75084	33-185	90.1961	58.8235	81.0458
EphA10	Q5JZY3	34-565	89.6617	30.4511	100
EphA8	P29322	31-542	88.6719	32.2266	100
FZD5	Q13467	27-167	88.6525	31.2057	81.5603
bKlotho-FGFR1c	Q99N32 ;P11362-7	1185-1408	88.3929	83.4821	-
EphA4	P54764	20-547	88.2576	35.0379	100
PTK7	Q13308	1-1070	87.9439	49.4393	24.7664
FZD10	Q9ULW2	21-161	87.9433	34.7518	88.6525
CD83	Q01151	20-143	87.9032	12.9032	76.6129
Fzd7 CRD	O75084	1-574	87.4564	59.7561	42.1603
FGFR3b	P22607-2	147-377	87.013	45.4545	45.8874
EphB3	P54753	38-550	86.9396	40.3509	100
NRP2	F5H1G4	23-855	86.7947	37.8151	15.3661
EphB4	P54760	21-539	86.5125	33.7187	100
aKlotho-FGFR1c	O35082	1151-1379	86.4629	81.6594	100
EphA3	P29320	21-541	86.1804	38.3877	100
FZD4	Q9ULV1	37-180	86.1111	50	81.9444
FGFR1 alpha IIIb	P11362-19	22-310	85.4671	37.7163	77.5087
MD2	Q9Y6Y9	17-160	85.4167	71.5278	-
EphA7	Q15375	28-555	85.4167	37.3106	100
EphB2	P29323	21-543	85.2772	46.6539	100
FGFR1 alpha IIIc	P11362-1	22-374	85.2691	43.3428	92.6346
EphA1	P21709	26-547	84.8659	25.2874	100
PIGR	P01833	1-638	84.7962	52.3511	68.8088
TIE1	P35590	22-760	84.3031	38.295	26.5223
EphA5	P54756	26-573	83.9416	43.7956	100
EphB6	O15197	32-594	83.8366	27.7087	100
FZD8	Q9H461	25-172	83.7838	31.0811	81.0811
USP48	Q86UV5	1-1035	83.285	34.686	59.0338
FGFR3 IIIc	P22607-1	23-375	82.7195	37.6771	92.9178
AXL	P30530	1-894	82.6622	46.868	30.5369
NTRK3	Q16288	32-428	82.6196	55.6675	36.7758
FGFR3 IIIb	P22607-2	23-377	82.2535	35.493	64.7887
IGF1R	P08069	1-932	82.0815	33.1545	72.9614
NTRK1	P04629	33-423	81.8414	61.1253	41.9437
EfnA1	P20827	19-182	81.7073	4.87805	65.8537
CSF1R	P07333	1-972	81.4815	51.4403	27.4691
USP5	P45974	1-858	79.8368	34.2657	23.8928
EphB1	P54762	19-537	79.1908	38.7283	100
EphA2	P29317	23-518	78.4274	34.6774	100
DDR1	Q08345	21-416	77.5253	40.404	85.8586
FGFR1 beta IIIc	P11362-14	22-285	77.2727	50	91.2879
FGFR4	P22455	1-802	74.4389	56.4838	42.02
FZD3	Q9NPG1	1-666	73.1231	51.8018	51.3514
ALK	Q9UM73	19-1038	70.2941	31.4706	100
EphA6	Q9UF33	23-550	70.0758	38.0682	19.5076
FGFR1 beta IIIb	E7EU09	22-310	69.8962	53.2872	84.7751
FZD1	Q9UP38	73-253	68.5083	49.1713	61.8785
EfnB1	P98172	30-229	68.5	36.5	71
GPR56	Q9Y653	26-342	68.1388	29.653	100
RYK	P34925	1-604	68.0464	51.6556	52.9801
FGF23	Q9GZV9	25-251	62.9956	34.3612	38.7665
FGF23	Q9GZV9	25-251	62.9956	34.3612	38.7665
LSR	Q86X29	1-649	43.7596	26.6564	85.5162
FGF23, Ct	Q9GZV9	181-251	-	-	61.5385
